# Supplementary material for: Immunoinformatic Analysis of T- and B-Cell Epitopes for SARS-CoV-2 Vaccine Design
Source: Vaccines (Basel). 2020 Jul 3;8(3):355. doi: 10.3390/vaccines8030355 (PMC7563688; doi:10.3390/vaccines8030355)
Supplement: Supplementary file 1 [file vaccines-08-00355-s001.zip]

Archive with 3 entries (3 files):
- vaccines-833738-supplementary figures-for proof.docx
- vaccines-833738-supplementary tables-for proof.docx
- vaccines-833738-supplementary-for proof.docx
